# Supplementary material for: Determinants of Telemedicine Satisfaction in Inflammatory Bowel Disease Patients: A Multi-Centre Cross-Sectional Study
Source: Medicina (Kaunas). 2026 Jan 12;62(1):147. doi: 10.3390/medicina62010147 (PMC12843415; doi:10.3390/medicina62010147)
Supplement: Supplementary file 1 [file medicina-62-00147-s001.zip]

Archive with 1 entries (1 files):
- medicina-4074105-supplementary.pdf
